# Supplementary material for: Physiological and Oxidative Stress in General and Spinal Anesthesia for Elective Cesarean Section in Women: Is There Any Difference?
Source: Life (Basel). 2025 Jul 22;15(8):1158. doi: 10.3390/life15081158 (PMC12387363; doi:10.3390/life15081158)
Supplement: Supplementary file 1 [file life-15-01158-s001.zip]

Archive with 1 entries (1 files):
- life-3732809-supplementary.pdf
